# Supplementary material for: Mortality in COVID-19 older patients hospitalized in a geriatric ward: Is obesity protective?
Source: BMC Geriatr. 2023 Apr 11;23:228. doi: 10.1186/s12877-023-03937-8 (PMC10088129; doi:10.1186/s12877-023-03937-8)
Supplement: Supplementary file 2 — Additional file 2: Table S1. [file 12877_2023_3937_MOESM2_ESM.xlsx]

## Sheet: Vague 1 Données
Patient	Evolution	âge	sexe	Catégorie	n° js symp	n° js hosp Un-Covid	Resp (toux, dyspnée, maux gorges)	fièvre≥38°C	autre (asthénie, myalgies)	HTA	Diabéte	Mal, CV(cardiopathie, ATS)	BPCO, asthme	Obesité	Tr cognitifs MMS<25/30	Infiltr. Radio UNILATER	Infiltr. Radio BILATER	CRP max mg/L	PCT max micg/L	SpO2 aa min	SpO2 O2 min	FR initiale	perte de poids pdt séj (<3-5%)	ATB	Antiviraux	O2 dependance max (6l/Fi 50%)	intubation et/ou passage en SI	O2 dépendance n° jours	nb de jours total d'hospit covid	Lieux de contamination (domicile, hospital, autres)	anorexie	diarrhées	asthénie	présence de crépitants à l'entrée	Aggravation J7-J12	Hypernatrémie	Corticothérapie
Antille Suzanne	0	82	F	Vulnérable	0	4	2	2	2	2	0	2	0	0	0	0	2	306	1.63	0.84	0.5			2	0	2		4
Avanti Ennio	0	82	M	Fragile	13	9	2	2	2	2	0	2	2	0	2			41.4	0.12	0.64	0.82	34		0	0	2		9
bastaroli Joseph	0	89	M	fragile	11	11	2	2	2	2	0	0	0	0	2	0	2	285	0.45	0.88	0.8		2	2	0	2		6
Berclaz Robert	0	90	M	Fragile	1	7	2	2	2	0	0	0	0	0	2	0	2	79.2	0.71	0.85	0.76	18		0	0	0		4
Birrer Eduard	0	85	M	Vulnérable	2	25	2	2	2	2	0	2	0	0	0	0	2	202	0.14	0.89	0.68	28		2	0	2		11
Carron Raymond	0	91	M	Fragile	1	27	2	2	2	0	0	0	0	0	2	0	2	144	0.22	0.88	0.86	28	2	2	0	2		27
Cettou Pierrette	0	96	F	Fragile	23	43	2	0	2	2	2	2	2	0	2	0	2	250	0.5	0.85	0.91	28	2	0	0	2		21
Chappot Roger	0	80	M	vulnérable	1	1	2	2	2	0	0	0	0	0	0	0	2	359	0.48	0.8	0.9	40	2	2	2	2	2
De Kalbermatten Jacques	0	94	M	Fragile	3	10	2	2	2	2	0	2	0	0	0	0	0	170	1.16	0.88	0.75	36	0	2	0	2		10
Délitroz Jean-Daniel	0	63	M	Vulnérable	4	3	2	2	2	0	0	0	0	0	2	0	2	222	0.39	0.71	0.54	24	0	2	0	2		3
Duverney Bernard	0	81	M	Vulnérable	14	5	2	0	2	2	2	2	0	0	2	0	2	141	0.43	0.88	0.72	26		2	0	2		5
Favre René-Bernard	0	95	M	Fragile	1	3	2	2	2	2	0	2	0	0	0	0	2	227	1.87	0.91	0.63	20		2	0	2		3
Gex Hippolyte	0	86	M	Fragile	0	7	2	2	2	2	0	2	0	0	2	0	2			0.76	0.67	36		2	0	2		7
Gsponer Gérard	0	73	M	Vulnérable	1	6	2	2	2	2	2	2	0	2	2			87.2	0.2	0.88	0.65	46		0	0	5		6
Guera Pierre	0	87	M	Fragile	3	10	2	2	2	0	2	2	0	0	0	0	2	102	0.16	0.86	0.85		2	2	2	0		8
Landry Claude	0	79	M	Fragile	6	6	2	2	2	2	0	2	0	2	0	0	2	371	1.7	0.82	0.49	35		2	0	2		6
Léger Rose	0	79	F	Fragile	6	6	2	2	2	2	0	2	0	0	2	0	0	139	0.14	0.84	0.58	28		2	0	2		6
Leuenberger Raymond	0	94	M	Fragile	1	22	2	2	2	2	0	2	0	0	0	0	2	91.5	0.07	0.88	0.9	35		2	0	0		22
Mahot Georges	0	74	M	vulnérable	42	42	2	2	2	2	0	2	2	0	0	0	2	323	9.15	0.83	0.81	28	2	2	2	2		45
Maitre Pierre	0	84	M	Vulnérable	4	8	2	2	2	2	0	2	2	0	2	0	2	113	0.59	0.63	0.51	22		2	0	0		6
Meier Annaliese	0	88	F	Fragile	1	16	2	2	2	2	0	0	0	0	2	0	2	106	2.18	0.81	0.82	28	2	2	0	2		16
Pauli Jean-Marc	0	72	M	Fragile	1	14	0	2	2	2	2	2	0	0	2			267	0.35	0.74	0.68			2	0	0		10
Piller André	0	95	M	Vulnérable	3	21	2	2	2	2	0	0	2	0	0	0	2	126	0.08	0.6	0.78	29		2	0	2		21
Pittier Yvonne	0	89	F	Fragile	3	2	2	2	0	2	2	0	0	0	2	0	2	114	0.16	0.4	0.61	30		0	0	2		3
Rielle Jacques	0	89	M	Fragile	5	6	2	2	2	2	0	2	0	0	0	0	2	129	0.23	0.7	0.63	40		2	0	2		6
Sauthier andrea	0	83	F	Fragile	11	10	2	2	2	2		2	0	0	0	0	2	54	0.19	0.89
Sauthier Andréa	0	83	M	Vulnérable	1	10	2	0	2	2	0	2	0	0	2			54.2	0.19	0.81	0.57		2	2	0	2		10
Sauthier Bernard	0	85	M	Vulnérable	15	19	2	2	2	2	0	0	0	0	0	0	2	293	0.54	0.8	0.8	34	2	2	0	2		13
Taramarcaz Edgar	0	80	M	Vulnérable	9	11	2	2	2	2	0	2	0	0	0	0	2	157	0.09	0.87	0.91		2	0	0	0		8
Theytaz Alexianne	0	64	F	Fragile	22	21	2	2	2	2	0	0	2	0	0	0	2	169	0.14	0.82	0.85	25	2	2	2	2		22
Tridondane Ange Marie	0	91	F	Vulnérable	2	16	2	2	2	2	0	0	0	2	2	0	2	61.1	1.12	0.71	0.85	30		2	0	0		2
Antille Cosette andrée	1	81	F	vulnérable	28	20	2	2	2	2	2	2	2	2	0	0	2	99	0.11	¨78	0.85	26	2	2	0	2		28
Bagnoud Bruno	1	85	M	Vulnérable	1	12	2	2	2	2	0	2	0	0	0	2	0	376	0.8	0.87	0.9	30	2	0	0	0		4
Brutin alice	1	93	F	vulnérable	17	14	2	0	2	2	0	0	0	0	0	0	2	57	4.15	0.93		21	2	2	0	0		0
Bruttin Alice	1	92	F	Vulnérable	2	14	0	0	2	0	2	0	0	0	0	0	0	30	4.15	0.91			0	2	0	0		0
Bruttin Alice	1	92	F	Vulnérable	2	14	0	0	2	2	0	0	0	0	0	0	0	30	4.15	0.91			2	2	0	0		0
Carrupt Gustave	1	72	M	vulnérable	21	38	2	2	2	2	0	2	2	0	2	0	2	245	0.39	0.8	0.88	35	2	2	2	2	2	15
Damien Liliane	1	86	F	Vulnérable	5	21	2	2	2	2	0	2	0	0	2	0	2	51.1	0.08	0.9		20	0	0	0	0		0
Délétroz Ruth	1	90	F	Fragile	6	11	2	2	2	2	0	2	0	0	0	0	2	84.9	0.05	0.9			2	0	0	0		0
Di Camillo Irène	1	87		Fragile	10	31	2	2	2	2	0	2	0	0	2	0	0	372	1.28	0.85	0.9	24	2	2	0	0	0	22
Dubuis Cécile	1	90	F	Vulnérable	13	22	2	2	2	2	0	0	0	2	0	0	2	435	0.37	0.85	0.88	28	0	0	0	0		18
Dubuis Jeannine	1	71	F	robuste	50	59	2	2	2	0	0	0	0	2	0	0	2	373	1.01	0.75	0.84	36	2	2	2	2	2	43
Eugster Gunda	1	83	F	Vulnérable	10	14	2	0	2	0	0	0	2	0	2	0	2	34.1	0.08	0.84	0.92	30	2	0	0	0		9
Eugster Gunda	1	83	F	Vulnérable	9	15	2	2	2	2	0	0	2	0	0	0	0	34.1	0.08	0.84	0.89	38	2	0	0	0		4
Gex Thérèse	1	86	F	Vulnérable	1	10	0	0	2	0	0	0	0	0	2	0	0	1.7	0.04	0.94		22	0	2	0	0		0
Gloor fanny	1	94	F	vulnérable	26	22	0	2	2	2	2	2	2	0	0	0	0	119	0.74	0.94		25	2	2	0	0	0	32
L’Aurora Cécilia	1	82	F	Fragile	1	10	2	0	2	2	2	2	0	2	2	2	0	5.4	0.12	0.9		22	2	2	0	0		0
Magnollay Gilbert	1	83	M	vulnérable	14	37	2	2	2	0	0	0	2	2	2	0	2	160	0.09	0.85	0.92	32	2	2	2	2		28
Martenet Claude	1	73	M	vulnérable	36	38	2	2	2	2	2	2	2	0	2	0	2	83	0.37	0.73	0.88	31	2	2	0	2	2	22
Mottier Ariane	1	86	F	Vulnérabée	5	11	0	2	2	2	0	0	0	0	0	0	2	57.6	0.15	0.89	0.92	36	2	2	0	0		3
Pitteloud Jacqueline	1	77	F	Vulnérable	0	17	0	0	2	2	0	2	0	0	2	0	0	81.5	98.1	0.94		21	2	2	0	0		0
Puippe Roland	1	75	M	vulnérable	26	35	2	2	2	2	2	2	2	2	0	0	2	240	2.2	0.78	0.85	33	2	2	2	2	2	18
Savioz Claude	1	71	M	vulnérable	26	56	2	2	2	2	0	0	0	0	0		2	332	0.73	0.74	0.83	35	2	2	2	2	2	56
Suter Robert Emil	1	79	M	Fragile	0	9	0	0	0	0	0	0	0	0	2	0	0	4.2	0.07	0.91		24	0	0	0	0		0
Taramarcaz Edgard	1	80	M	Vulnérable	0	10	0	0	0	2	0	2	0	0	0	0	2	118	0.09	0.87	0.91		2	2	0	0		6
Tutama Paulina	1	79	F	vulnérable	45	51	2	2	2	2	2	2	0	2	0	0	2	101	0.26	0.82	0.86	36	2	2	2	2	2	23
Albelda Francisco	2	78	M	Vulnérable	2	5	0	2	0	2	0	0	0	0	0	0	0	7.8	0.07	0.95		16		2	0	0		0
Bétrisey Solange	2	87	F	Vulnérable	4	11	2	2	2	2	0	2	0	0	0	2	0	87.8		0.88	0.91	24	0	2	0	0		3
Beytrison Renée	2	82	F	Vulnérable	11	10	2	0	2	2	2	2	2	2	0	0	0	28.6	0.09	0.87	0.91	28	2	0	0	0		2
Crot Guy-roger	2	78	M	vulnérable	0	10	0	2	0	2	0	2	0	0	0	2	0	28	0	0.94		18	2	0	0	0		0
Deleglise Bernard	2	72	M	Vulnérable	9	14	2	2	2	2	0	2	2	2	2	0	2	70.1	0.28	0.84	0.9	30	0	2	0	0		6
Dumoulin-Dubuis marie-louise	2	79	F	vulnérable	0	12	0	0	0	0	0	2	0	0	0	0	0	28	0.08	0.95		20	0	0	0	0		0
Fallot Claude	2	80	M	Fragile	15	22	2	2	2	0	0	0	0	0	2	2	0	122	0.35	0.88	0.94	28	0	2	0	0		2
Fellay Alice	2	96	F	Vulnérable	3	14	0	2	2	0	0	0	2	0	0	0	2	140	0.24	0.89		29	2	0	0	0		0
Filipi Umberto	2	79	M	Vulnérable	12	21	2	2	2	2		2	2	2	0	0	2	73.4	0.23	0.83	0.85	30	0	2	2	2		16
Fleutry Georges	2	87	M	Vulnérable	5	16	2	2	2	2	0	0	0	0	0	0	0	18	0.08	0.94	0.99	27	0	0	0	0		1
Gailland Gilbert	2	79	M	Vulnérable	4	14	2	0	2	0	0	0	0	0	0	0	2	263	0.37	0.89	0.91	30	0	2	0	0		2
Gillioz Huguette	2	78	F	Vulnérable	3	18	0	2	2	2	0	2	0	0	0	0	0	91	0.12	0.95		20	0	2	0	0		0
Girardin Claude	2	85	M	Vulnérable	7	16	2	2	2	2	2	2	0	0	0	0	2	56.3	0.17	0.87	0.9	28	2	0	0	0
Gross Simone	2	84	F	Vulnérable	4	10	2	0	2	2	0	2	0	0	2	0	0	2.4		0.9		24		0	0	0		0
Hubert Gérard	2	80	M	Vulnérable	7	17	0	2	2	2	0	2	0	0	2	2	0	48.9	0.02	0.88	0.85	28	2	2	0	0		9
Léger Norbert	2	80	M	Vulnérable	7	15	2	2	2	2	0	2	2	0	0	0	2	78.2	0.13	0.9	0.97	28	2	2	2	0		1
Luyet Charles	2	80	M	Vulnérable	5	20	2	0	2	2	0	2	2	0	2	0	0	168	0.22	0.88		20	2	0	0	0		0
Luyet Joseph	2	88	M	Fragile	3	21	2	2	2	2	0	2	0	0	0	0	2	156	1.03	0.82	0.83	24	2	2	2	0		15
Luyet Mathieu	2	84	M	Vulnérable	3	10	2	2	0	2	0	2	0	0	0	0	2	221	0.24	0.89	0.91	32		2	0	0		2
Morard Eva	2	88	M	Vulnérable	5	13	2	2	2	2	2	2	0	0	0	0	0	18.6	0.05	0.89	0.94	24	0	0	0	0		2
Moret Henri	2	84	M	Fragile	0	13	0	0	0	0	0	0	0	0	2	0	0	13	0.12	0.99		16	0	0	0	0		0
Pagliotti Grazia	2	80	F	Vulnérable	3	13	2	0	2	2	0	2	0	0	0	0	2	52.1	0.08	0.88		30	0	0	0	0		0
Piller Erika	2	92	F	Vulnérable	0	22	0	0	0	2	0	0	0	0	0	0	2	<1	0.01	0.89		18	0	0	0	0		0
Pirotta Eloisa	2	82	F	vulnérable	12	7	2	0	2	2	2	2	2	2	2	0	2	10		0.94		22	0	0	0	0		0
Pont Suzanne	2	87	F	Vulnérable	15	17	2	2	2	2	0	0	0	0	2	0	2	76.8	0.1	0.88	0.94		2	0	0	0		1
Roh-Vergères Bernadette	2	87	F	Vulnérable	0	10	0	0	0	2	2	2	0	0	0	0	0	3.3	0.06	0.92			0	0	0	0		0
Rossier Bernard	2	86	M	Vulnérable	7	15	2	0	2	2	0	0	0	0	2	0	2	84.7	0.14	0.88	0.93	22	0	2	0	0		1
Sauthier Bernard	2	85	M	Vulnérable	13	19	2	2	2	2	0	0	0	0	0	0	2	293	0.54	0.81	0.83	34	2	2	0	2		13
Schoepf Erno	2	85	M	Fragile	2	12	2	0	2	2	2	2	0	2	0	0	2	217		0.87	0.85	22	0	2	0	0		9
Suter marthe	2	75	F	Vulnérable	24	18	2	2	2	2	0	0	0	0	2	0	0	93	0.25	0.81	0.88	32	2	2	2	0		23
Visentini Fortunato	2	89	M	Vulnérable	2	10	0	2	2	2	2	2	0	0	0	0	0	63.6	0.19	0.94		22	0	0	0	0		0
Zermatten Berthy	2	85	F	Vulnérable	5	8	2	2	2	2	0	2	0	0	0	0	0	71.1	0.1	0.9		19	2	0	0	0		0
		83.3409			8.59091	16.4205												132.476	1.81205	0.84908	0.814286	27.7067						8.92941
	âge moyen décès	83.3226		jsympt viv	9.92982	j hosp viv	17.4912										CRP viv moyenne	155.643	Sat tot aa	0.84908						j O2 tot		10.7937
	âge moyen RAD	83.875		jsympt RAD	7.4375	j hosp rad	13.1562										CRP rad moyenne	170.406	sat rad	0.795484						js O2 viv		10.641
	âge moyen Réa	82.68		jsympt réa	13.12	j hosp réa	23.04										CRP réa moyenne	137.336	Sat réa	0.8644						Js O2 dcd		11.0417
	âge moyen vivants	83.3509		jsympt déc	6.12903	j hosp dcd	14.4516										CRP dcd moyenne	89.23	Sat viv	0.82625						Js O2 rad		12.0385
				j symp tot moyen	8.59091	j hosp tot	16.4205										CRP tot moyenne	132.476	Sat dcd	0.890323						Js O2 réa		7.84615
																	PCT tot moyenne	0.22	Sat O2 tot	0.814286
																	PCT viv moyenne	0.36	Sat O2 viv	0.779111
	0	DCD															PCT dcd moyenne	0.13	Sat O2 dcd	0.902222
	2	RAD															PCT rad moyenne	0.35	Sat O2 rad	0.731613
	1	Réa															PCT réa moyenne	0.37	Sat O2 réa	0.884286

## Sheet: Données
n°	Vague	Evolution à 30 j Décès : 0 Réa Ger : 1 RAD : 2	Provenance Domicile : 0 Hôpital : 1 EMS : 2	Lieu de contamination Domicile : 0 Hôpital : 1	Age	Sexe M : 0 F : 1	Catégorie Robuste : 0 Vulnérable : 1 Dépendant : 2	Diabète Non : 0 Oui : 1	HTA Non : 0 Oui : 1	Insuf respi chronique Non : 0 Oui : 1	Troubles cognitifs Non : 0 Oui : 1	Maladie cardio vasculaire Non : 0 Oui : 1	SY Non : 0 Oui : 1	Fièvre Non : 0 Oui : 1	Symptômes respiratoires Non : 0 Oui : 1	Symptômes neurologiques Non : 0 Oui : 1	Anorexie/ inappétence Non : 0 Oui : 1	Autres symptômes Non : 0 Oui : 1	Aggravation J7-J12 Non : 0 Oui : 1	Perte de poids (> 3-5%)	Poids d’entrée	Signes radio Non : 0 Oui : 1	PCT max	CRP max	Hypernatrémie Non : 0 Oui : 1	OXYGéNE Non : 0 Oui : 1	O2 dep max Non : 0 Oui : 1	ATB Non : 0 Oui : 1	CTC Non : 0 Oui : 1	PERTE POIDS > 3% Non : 0 Oui : 1	OBéSITé Non : 0 Oui : 1	PCT positive <0,25 : 0 ≥0,25 : 1	Niveau CRP <50 : 0 ≥50 et <100 : 1 ≥100 : 2	Etat confusionnel Non : 0 Oui : 1	Troubles de la déglutition Non : 0 Oui : 1
1	2	1	0	0	75	0	1	1	1	1	0	1	1	1	1	1	1	0	1	3	71	1	1.99	202	1	1	1	1	1	1	0	1	2	1	1
2	2	2	0	0	92	1	2	0	1	0	1	1	1	0	0	1	1	1	0	0	58.5	0	0.01	66	0	1	0	0	1	0	0	0	1	0	0
3	2	0	0	1	84	1	2	0	1	0	1	1	1	1	0	1	1	1	0	1.5	50	0	0.18	70	1	0	0	0	0	0	0	0	1	1	1
4	2	2	0	0	80	1	2	1	1	1	1	1	1	1	1	1	1	0	1	5	96	1	0.08	25	0	0	0	0	0	1	1	0	0	0	0
5	2	2	0	0	82	0	1	1	1	1	0	1	1	1	0	1	1	1	0	1	87	0	0.13	79	0	0	1	1	0	0	1	0	1	0	0
6	2	1	0	1	74	1	2	0	1	1	1	1	1	0	0	1	1	1	1	0	37	0	0.09	15	0	1	0	0	0	0	0	0	0	0	0
7	2	1	0	1	86	1	2	1	1	0	1	1	0	0	0	0	1	0	0	0	65	0	0.05	9	0	0	0	0	0	0	0	0	0	0	0
8	2	0	0	0	73	1	2	1	0	1	0	1	1	1	1	1	1	0	1	0	80.5	1	0.14	164	0	1	1	1	1	0	1	0	2	1	1
9	2	0	0	0	90	0	2	0	1	0	1	1	1	1	1	1	1	0	1	0	47	1	0.22	54	1	1	0	1	0	0	0	0	1	1	1
10	2	1	0	0	64	0	2	0	1	1	1	1	1	0	1	0	0	0	0	3.6	87.4	0	0.06	130	0	1	0	1	1	1	1	0	2	0	0
11	2	0	0	0	73	0	2	1	1	0	1	1	1	1	1	1	1	0	1	8	78	1	1.13	196	1	1	1	1	1	1	0	1	2	1	1
12	2	2	0	0	88	1	1	0	0	0	0	0	1	0	0	0	1	1	0	2.3	63.1	0	0.05	0.5	0	0	0	0	0	1	0	0	0	0	0
13	2	1	0	1	72	0	1	1	1	0	1	1	1	1	0	1	1	0	1	8	76	0	0.11	92	0	1	0	1	0	1	0	0	1	1	1
14	2	2	0	0	75	1	1	0	0	1	0	1	1	1	1	0	1	1	1	1	75	1	0.13	88.5	0	1	1	0	1	0	1	0	1	0	0
15	2	2	0	0	80	1	1	0	1	1	0	1	1	1	1	1	1	1	0	1	62.9	1	0.14	62	0	1	0	1	1	0	0	0	1	1	0
16	2	0	0	0	85	0	1	0	0	0	0	0	1	1	1	0	0	0	1	0	72	1	1	144	0	1	1	1	1	0	0	1	2	0	0
17	2	1	0	0	82	1	0	0	0	0	0	0	1	1	0	1	1	0	0	6.5	62	0	0.14	113	0	0	0	0	0	1	0	0	2	0	1
18	2	2	0	0	90	1	1	0	1	0	0	1	1	0	0	0	0	0	0	1.1	48	0	0.04	10.4	0	0	0	0	0	0	0	0	0	0	0
19	2	2	1	1	94	1	2	0	1	0	1	1	1	1	1	1	1	0	1	7	66	0	0.1	5.2	0	0	0	0	0	1	0	0	0	1	0
20	2	2	0	0	81	0	1	1	1	0	1	1	1	1	0	0	1	0	0	0	68.8	0	0.08	55	1	0	0	0	0	0	0	0	1	0	0
21	2	0	0	0	98	1	2	0	1	0	1	1	1	1	1	1	1	0	0	5.5	55.8	1	0.33	107	1	1	0	1	1	1	0	1	2	0	0
22	2	2	0	0	82	1	1	0	1	0	0	0	0	0	0	0	0	0	0	0	47.2	0	0.15	111	0	0	0	0	0	0	0	0	2	0	0
23	2	2	1	1	75	1	1	0	1	1	0	1	1	1	1	0	0	1	1	2	65	0	0.1	10.7	0	0	0	0	0	1	0	0	0	0	0
24	2	0	2	0	89	0	2	0	1	1	1	1	1	1	1	1	1	0	0	1.4	71	1	0.4	57	0	1	1	1	1	0	0	1	1	1	1
25	2	0	0	1	84	0	2	0	1	0	1	1	1	0	1	1	1	1	1	0	89.9	1	0.4	106	1	1	1	1	1	0	1	1	2	1	1
26	2	2	0	0	80	1	1	0	0	0	0	1	1	1	1	0	0	0	0	0	82.6	0	0.11	111	0	1	0	0	1	0	1	0	2	0	0
27	2	1	0	1	84	0	2	0	1	1	1	1	1	1	1	1	1	0	0	2.5	57.5	0	0.22	73	1	1	0	0	1	1	0	0	1	1	1
28	2	2	0	0	87	1	1	0	1	1	1	1	1	1	0	0	0	1	0	0	43	0	0.08	33.6	0	0	0	0	0	0	0	0	0	0	0
29	2	1	1	1	89	1	2	0	0	1	0	1	1	0	0	0	0	1	0	0	45.9	0	0.1	0.9	0	0	0	0	0	0	0	0	0	0	0
30	2	2	2	0	98	1	2	1	1	1	1	1	1	0	1	0	1	0	0	5	59	0	0.08	26	0	0	0	0	0	1	0	0	0	0	0
31	2	0	0	1	94	0	2	0	1	1	1	1	1	1	1	0	1	0	0	5	53.5	1	0.28	205	1	1	1	1	1	1	0	1	2	0	0
32	2	2	0	0	85	1	1	0	1	0	0	0	1	1	1	0	1	0	1	1	47	1	0.16	55	0	1	1	1	1	0	0	0	1	0	0
33	2	1	0	0	72	0	1	1	1	0	1	1	1	1	1	0	1	1	0	3.6	93.4	0	0.19	58.5	0	1	0	1	1	1	1	0	1	0	0
34	2	2	0	0	79	0	1	0	1	1	0	1	1	1	0	0	1	0	0	2	69.9	0	0.09	54	0	0	0	0	0	0	0	0	1	0	0
35	2	1	0	0	82	0	2	0	0	0	1	1	1	1	1	0	1	1	1	7	73.9	1	0.12	136	0	1	0	1	1	1	0	0	2	0	0
36	2	2	0	0	78	0	1	0	1	0	0	1	1	1	1	1	1	1	1	6	69	1	11	200	0	1	1	1	1	1	0	1	2	0	0
37	2	0	0	0	86	0	1	0	1	0	0	1	1	0	1	0	1	1	1	1.1	68.7	1	2.82	132	0	1	1	1	1	0	0	1	2	0	0
38	2	0	2	0	86	0	2	1	1	0	1	1	1	1	0	1	1	0	0	0	53	0	0.22	66	1	0	0	0	0	0	0	0	1	1	1
39	2	0	1	1	87	1	1	0	1	0	1	1	1	1	1	1	1	1	1	2	51	1	1.42	221	0	1	0	1	1	1	0	1	2	1	1
40	2	2	0	1	77	1	1	1	1	1	0	1	1	0	0	0	1	1	0	13	157	0	0.11	115	0	0	0	0	0	1	1	0	2	0	0
41	2	0	0	0	79	0	1	0	0	0	0	0	1	0	1	0	0	0	0	0	68	0	14	106	0	1	1	1	1	0	0	1	2	0	0
42	2	0	0	0	90	1	1	0	1	0	0	1	1	0	1	0	1	0	1	0	61	1	0.26	64	0	1	1	1	1	0	0	1	1	0	0
43	2	0	0	1	85	0	1	1	1	0	0	1	1	1	1	0	0	0	1	0	64	1	1.04	69	0	1	1	1	1	0	0	1	1	0	0
44	2	0	1	1	88	1	2	0	1	0	1	1	1	1	1	1	1	0	1	0	37.2	1	1.48	129	0	1	1	1	1	0	0	1	2	1	0
45	2	0	0	1	85	1	2	0	1	1	1	1	1	1	1	1	1	0	1	4	54	1	0.26	172	0	1	0	1	1	1	0	1	2	1	1
46	2	1	0	0	90	0	1	0	1	1	0	1	1	0	1	0	1	0	0	8	51.6	1	0.34	54	0	1	1	1	1	1	0	1	1	0	0
47	2	0	0	0	92	1	1	0	1	0	1	1	1	1	1	1	1	0	1	0	51	1	1.1	113	0	1	1	1	1	0	0	1	2	1	0
48	2	2	0	0	76	0	1	0	1	1	0	1	1	1	1	1	1	0	1	4	79	1	0.06	78	0	1	1	1	1	1	0	0	1	1	1
49	2	2	0	0	94	1	1	0	1	0	0	1	1	0	0	0	0	0	0	0	70	0	0.07	18	0	0	0	0	0	0	0	0	0	0	0
50	2	2	0	1	89	1	1	0	1	0	1	0	1	0	0	0	0	1	0	0	60	0	0.12	8	0	0	0	0	0	0	0	0	0	0	0
51	2	2	0	0	79	0	1	1	1	0	1	1	1	1	1	1	1	1	1	3	87	1	0.12	99	0	1	1	1	1	1	1	0	1	0	1
52	2	0	0	1	87	1	1	0	1	0	0	1	1	1	1	1	1	0	1	0	74	1	0.6	87	0	1	1	1	1	0	0	1	1	0	0
53	2	0	0	0	76	1	2	0	0	1	1	1	1	1	1	1	1	1	1	2.5	77	1	2.68	203	0	1	1	1	1	1	1	1	2	1	1
54	2	0	0	0	82	1	2	0	0	0	1	1	1	0	0	1	1	0	0	0	NR	0	0.22	28	0	0	0	0	0		0	0	0	1	1
55	2	2	0	1	87	1	2	0	0	0	1	1	1	1	1	0	1	0	0	0	42	0	0.7	13	0	1	0	0	0	0	0	1	0	0	0
56	2	1	0	1	94	1	1	0	1	0	0	1	1	0	1	0	1	0	0	2.3	70	1	0.3	118	0	1	0	1	1	1	0	1	2	0	0
57	2	2	0	0	87	0	1	0	0	0	0	0	1	1	1	0	1	1	0	0	66	1	0.39	82	0	1	0	1	1	0	0	1	1	0	0
58	2	0	0	0	92	0	2	0	1	1	0	1	1	1	1	0	1	0	1	5.2	78	1	0.11	121	0	1	1	0	1	1	0	0	2	0	0
59	2	1	0	0	81	1	1	1	1	1	1	1	1	1	1	1	1	0	1	3.7	83.1	1	1.17	86.3	0	1	0	1	1	1	1	1	1	1	1
60	2	2	0	1	93	1	1	0	1	0	1	1	0	0	0	0	1	0	0	3	59	1	0.13	85	0	0	0	0	0	1	0	0	1	0	0
61	2	2	0	0	86	0	1	1	1	0	0	1	1	1	0	1	1	1	0	4.8	53.2	1	2.91	87	0	0	0	1	0	1	0	1	1	1	0
62	2	1	0	0	90	0	1	0	1	0	0	1	1	0	1	0	1	0	0	3.3	89.6	1	0.14	105	0	1	0	1	1	1	1	0	2	0	0
63	2	1	1	1	74	0	1	0	1	0	0	1	1	1	0	0	1	0	0	6	87.5	0	0.45	88	0	0	0	1	0	1	1	1	1	0	0
64	2	1	0	0	92	0	1	1	1	0	0	1	1	0	1	0	0	0	1	0	71	0	0.15	71	0	1	0	0	1	0	0	0	1	0	0
65	2	1	0	0	89	1	1	0	1	0	1	1	1	1	0	0	1	1	0	1.3	57.4	0	0.17	96	0	0	0	0	0	0	0	0	1	0	0
66	2	1	1	1	85	1	1	0	1	0	1	1	1	1	0	1	1	0	0	1.5	77	0	0.13	6.6	0	0	0	0	0	0	0	0	0	1	0
67	2	0	0	0	95	1	1	0	1	0	0	1	1	0	1	0	0	1	0	0	43.4	1	0.13	75.7	0	1	1	0	1	0	0	0	1	0	0
68	2	1	2	1	87	1	2	0	1	0	1	1	1	1	0	1	1	0	0	5.4	60.9	0	0.23	23.7	0	0	0	0	0	1	0	0	0	0	0
69	2	0	0	0	77	1	1	0	1	0	0	1	1	1	1	1	1	0	1	6.5	79	1	0.19	196	1	1	1	1	1	1	1	0	2	1	0
70	2	1	0	0	84	0	1	1	1	0	0	1	1	1	0	1	1	0	0	4	68	1	0.46	86	0	0	0	1	0	1	0	1	1	1	0
71	2	1	0	0	87	0	1	0	1	0	0	1	1	1	1	1	0	1	0	0.6	63.6	0	0.58	65.4	0	0	0	1	0	0	0	1	1	0	0
72	2	1	0	0	81	0	1	0	1	0	0	0	1	0	1	0	1	1	0	0.6	90	1	0.35	246	0	1	0	1	0	0	1	1	2	0	0
73	2	1	0	0	79	0	2	0	1	0	1	0	1	1	0	1	1	1	0	0	79	1	0.15	93	1	0	0	0	0	0	1	0	1	1	1
74	2	1	2	0	76	0	2	0	0	0	1	0	1	1	1	1	1	0	0	10	60	1	0.79	108	1	1	0	1	1	1	0	1	2	1	0
75	2	1	0	0	76	1	2	0	1	0	1	1	0	0	0	0	0	0	0	0	62.8	0	0.15	30	0	0	0	0	0	0	0	0	0	0	0
76	2	0	0	0	89	1	2	0	1	1	1	1	1	1	1	0	0	0	1	0.5	51.4	1	0.84	244	0	1	1	1	1	0	0	1	2	0	0
77	2	1	0	0	94	1	1	0	0	0	1	0	1	0	0	0	0	0	0	3	61.7	0	0.08	10.4	0	0	0	0	0	1	0	0	0	0	0
78	2	1	1	1	75	0	2	1	1	0	1	1	1	1	0	0	0	1	0	1.6	81	0	0.05	68	0	0	0	0	0	0	0	0	1	0	0
79	2	1	0	0	91	0	1	0	1	0	0	1	1	0	1	1	1	0	1	9	79	1	0.28	86	1	1	1	1	1	1	0	1	1	1	1
80	2	2	0	0	94	0	2	0	1	0	1	1	1	1	1	0	1	0	0	1	94	1	0.71	171	0	1	0	1	1	0	1	1	2	0	0
81	2	0	0	0	86	1	1	0	1	1	0	1	1	0	0	1	0	0	0	0	69	1	1.99	82	0	0	0	1	0	0	0	1	1	0	0
82	2	1	0	1	74	0	2	0	1	1	1	1	1	1	1	1	1	0	1	0	102	1	0.13	45	0	1	0	0	1	0	1	0	0	0	0
83	2	0	0	0	91	0	2	0	1	0	1	1	1	1	1	1	1	0	1	4.4	64	1	0.12	142	1	1	1	1	1	1	0	0	2	1	1
84	2	2	0	0	80	1	2	1	0	0	1	1	1	0	0	1	1	0	0	1.6	68	0	0.17	3	0	0	0	1	0	0	0	0	0	1	0
85	2	2	0	0	87	1	2	0	1	0	1	1	1	1	0	1	0	0	0	0.5	52.5	1	0.37	227	0	0	0	1	0	0	0	1	2	1	0
86	2	2	0	0	83	0	1	0	1	1	0	1	1	0	1	1	0	0	1	0	78	1	0.08	130	0	1	1	0	1	0	0	0	2	1	0
87	2	2	0	0	85	1	1	0	0	0	0	1	1	1	1	0	0	0	0	1	66	1	0.12	134	0	1	0	0	1	0	0	0	2	0	0
88	2	2	0	0	78	0	1	1	1	0	1	1	1	1	1	1	1	0	0	1.5	76	0	0.61	107	1	1	0	1	1	0	0	1	2	0	0
89	2	2	0	0	74	0	0	0	0	0	0	0	1	1	1	0	1	0	0	0	87	1	0.84	130	0	1	0	1	1	0	1	1	2	0	0
90	2	2	0	0	95	0	2	1	1	0	1	1	0	0	0	0	0	0	0	1	64	0	0.09	50.2	0	0	0	0	0	0	0	0	1	0	0
91	2	0	2	0	76	0	2	1	1	0	0	1	1	1	1	1	1	0	1	0	78	1	0.43	130	0	1	1	1	1	0	0	1	2	0	0
92	2	1	0	1	88	0	2	0	1	0	1	1	1	1	0	0	1	0	0	3.5	74	0	0.08	63	0	0	0	0	0	1	0	0	1	0	0
93	2	0	0	0	75	0	1	0	1	1	1	1	1	0	0	1	1	1	0	1.5	79	1	0.11	28	0	0	0	1	0	0	0	0	0	1	1
94	2	2	0	0	71	1	2	1	1	1	1	1	1	0	1	1	1	0	0	3	101.2	1	0.28	146	0	0	0	1	1	0	1	1	2	1	0
95	2	1	0	0	70	1	2	1	1	1	1	1	1	1	1	1	1	0	0	0	86	1	0.21	134	0	1	0	1	1	0	1	0	2	0	0
96	2	0	0	0	88	0	1	1	1	1	1	1	1	1	1	1	1	0	1	0	61	0	0.12	47	1	1	0	0	1	0	0	0	0	1	0
97	2	2	0	0	72	1	1	1	1	1	0	1	1	1	1	0	1	1	0	2	96.3	1	0.6	155	0	1	0	1	1	0	1	1	2	0	0
98	2	2	0	0	78	0	1	0	1	0	0	1	1	1	1	0	0	0	0	0	74.6	0	1.5	110	0	0	0	1	0	0	0	1	2	0	0
99	2	2	1	1	88	1	2	0	0	0	1	1	1	0	0	1	1	0	0	2.5	53.7	0	0.01	15	1	0	0	0	0	1	0	0	0	1	0
100	2	0	0	0	89	0	1	0	1	0	1	0	1	1	1	1	1	0	1	2.5	82.3	1	0.8	181	1	1	1	1	1	1	1	1	2	1	1
101	2	2	0	0	78	1	1	0	1	1	0	1	1	1	1	0	0	0	0	2	53.4	0	0.17	17	0	0	1	1	0	1	0	0	0	0	0
102	2	2	0	0	81	0	1	1	1	0	1	1	1	0	0	0	1	1	0	1.5	85.9	0	0.1	59	0	0	0	0	0	0	1	0	1	0	0
103	2	2	0	0	88	1	1	0	1	1	0	1	1	1	1	0	0	1	0	0.5	53.5	0	0.08	6.4	0	0	0	1	0	0	0	0	0	0	0
104	2	2	0	0	84	0	1	0	0	0	0	0	1	0	0	1	1	1	0	1	70.5	1	0.1	65	0	0	0	0	1	0	0	0	1	0	0
105	2	1	0	0	79	0	2	0	0	0	1	1	1	0	1	0	1	1	0	0.75	72	1	0.38	62	0	1	0	1	1	0	0	1	1	0	0
106	2	1	0	0	77	0	1	0	1	0	1	1	1	1	1	1	1	0	1	2.5	65.3	1	3.8	127	0	1	0	1	1	1	0	1	2	1	0
107	2	1	0	0	87	1	2	0	0	0	1	1	1	1	1	1	1	0	1	0.8	42	1	5	172	1	1	0	1	1	0	0	1	2	1	0
108	2	1	2	0	75	1	2	1	0	0	1	1	1	1	1	1	1	1	1	1.5	53.5	1	0.07	169	1	1	0	1	1	0	0	0	2	0	0
109	2	1	0	1	83	1	1	0	0	0	1	0	1	0	1	1	1	0	1	1	68.8	1	0.08	19	0	1	0	0	1	0	0	0	0	0	0
110	2	2	0	0	92	1	1	0	1	0	0	1	1	0	0	0	0	1	0	0	62.7	0	0.01	7	0	0	0	0	0	0	0	0	0	0	0
111	2	0	0	0	85	0	1	0	1	1	0	1	1	1	1	1	1	0	1	0	70	1	0.23	45	0	1	1	1	1	0	0	0	0	1	1
112	2	1	0	0	77	0	1	1	1	0	0	1	1	1	1	1	1	1	1	0.5	81.7	1	0.08	162	0	1	1	1	1	0	0	0	2	0	0
113	2	1	0	0	84	0	2	0	1	0	1	1	1	1	1	0	1	1	0	2.5	101.6	1	0.09	81.3	0	1	0	1	1	0	1	0	1	0	0
114	2	1	0	0	93	1	1	0	0	0	1	1	1	1	1	1	1	0	0	1.9	50	1	0.3	116	0	1	0	1	1	1	0	1	2	1	0
115	2	2	0	0	86	0	1	0	1	0	1	1	1	0	1	1	1	1	0	2.5	70.5	1	0.57	87	0	1	0	1	1	1	0	1	1	1	0
116	2	1	1	1	81	0	2	0	1	0	1	1	1	0	1	1	1	0	0	2	48.2	1	0.12	78	0	1	0	1	1	1	0	0	1	0	1
117	2	1	0	0	88	0	2	1	1	0	1	1	1	1	0	1	0	1	0	8.7	78.7	1	4.5	80	1	0	0	1	0	1	0	1	1	1	0
118	2	0	0	0	100	1	2	0	1	0	0	1	1	0	0	1	1	1	0	0	52	1	0.09	27	0	0	0	0	0	0	0	0	0	0	0
119	2	0	0	0	83	1	2	0	0	0	0	0	0	0	0	1	1	1	0	0	54	0	0.46	148	1	0	0	0	1	0	0	1	2	1	0
120	2	2	0	0	76	0	2	0	1	0	1	1	1	1	0	0	0	1	0	2	77.2	1	0.11	188	0	0	0	0	1	0	1	0	2	0	0
121	2	1	0	0	77	1	1	0	0	1	0	1	1	0	0	0	0	0	0	1	86	1	1.43	65	0	0	0	1	1	0	1	1	1	0	0
122	2	1	0	0	85	1	2	0	1	0	0	0	1	0	0	0	0	1	0	0	84.5	1	0.24	118	0	0	0	0	0	0	1	0	2	0	0
123	2	2	0	0	77	0	1	0	1	0	0	1	0	0	0	1	1	1	0	0	80	1	0.2	13.6	0	0	0	0	0	0	1	0	0	0	0
124	2	2	0	0	89	1	2	0	1	0	1	1	1	0	1	0	0	1	0	0	72.6	1	0.12	76	0	0	0	0	0	0	0	0	1	0	0
125	2	2	2	0	88	1	2	1	1	0	0	1	1	0	1	1	1	0	0	1	105	1	0.41	56	0	1	0	1	1	0	1	1	1	1	1
126	2	2	2	0	86	1	2	1	1	0	1	1	1	0	1	0	0	0	0	0	56.2	1	0.45	96	0	0	0	1	1	0	0	1	1	0	0
127	2	1	0	0	80	1	2	0	1	1	0	1	1	0	1	1	1	1	0	4	61.7	1	4.4	205	0	1	0	1	1	1	0	1	2	1	0
128	2	2	2	0	83	1	2	1	1	0	1	1	1	1	1	1	1	1	0	2.5	67.9	0	0.17	52	0	1	0	1	0	1	0	0	1	1	0
129	2	1	2	0	80	0	2	0	0	0	1	1	1	1	1	0	0	1	0	0	63.8	1	0.23	130	0	0	0	1	1	0	0	0	2	0	0
130	2	2	0	1	81	0	1	0	1	0	0	1	1	0	0	0	0	1	0	0	75	1	0.8	179	0	0	0	1	0	0	0	1	2	0	0
131	2	2	2	0	86	1	2	0	1	0	1	1	1	0	0	1	0	0	0	0	35	1	0.08	13	0	0	0	0	0	0	0	0	0	0	0
132	2	1	0	0	82	0	2	0	1	0	1	1	1	1	1	1	1	1	1	9	95	1	0.79	189	0	1	0	1	1	1	1	1	2	0	0
133	2	1	0	0	89	1	2	0	1	0	1	1	1	0	1	1	1	1	0	0	68	1	0.29	180	0	1	0	1	1	0	0	1	2	1	0
134	2	2	0	0	80	1	1	0	1	0	1	1	0	0	0	1	0	1	0	0	65.2	1	0.08	6.8	0	0	0	0	0	0	0	0	0	0	0
135	2	1	1	1	80	1	2	1	0	0	0	0	1	0	1	0	1	1	0	0	42	1	0.17	167	0	1	0	1	0	0	0	0	2	0	0
136	2	1	0	0	86	0	2	0	0	1	0	1	1	0	1	1	1	0	0	2	66.8	1	0.27	53.6	0	1	0	1	1	0	0	1	1	1	1
137	2	2	0	0	86	0	1	0	0	0	0	1	1	0	0	1	1	0	0	0	75	1	0.09	15.4	0	0	0	0	0	0	0	0	0	1	0
138	2	0	0	1	76	0	1	0	1	0	0	1	1	1	0	1	1	1	1	6	76	1	1.97	320	0	0	0	1	0	1	0	1	2	1	1
139	2	0	0	0	85	1	2	0	0	0	1	1	1	0	1	1	1	1	1	0	35	1	1.45	44	0	1	0	1	1	0	0	1	0	1	0
140	2	1	0	0	76	1	2	0	0	0	1	0	1	0	0	1	1	1	0	4.6	60	1	0.07	48	0	0	0	0	0	1	0	0	0	1	0
141	2	2	0	0	84	0	1	1	1	0	0	1	1	0	1	1	1	1	0	4.6	96	1	0.09	67	0	1	0	0	0	1	1	0	1	0	0
142	2	1	0	0	71	0	1	1	1	1	0	1	1	1	1	0	1	1	1	3	103.5	1	1.42	223	0	1	1	1	1	0	1	1	2	0	0
143	2	2	0	0	90	1	1	0	1	1	0	1	1	0	1	1	0	0	1	0	47.8	1	0.27	257	0	1	0	1	1	0	0	1	2	1	1
144	2	1	1	1	80	1	2	1	1	1	0	1	1	1	1	1	1	0	1	8	84.4	1	0.11	62	0	1	0	1	1	1	1	0	1	1	0
145	2	1	0	1	82	0	1	1	1	0	0	1	1	0	1	0	1	0	0	5	101.6	1	0.21	268	0	1	1	1	1	1	1	0	2	0	0
146	2	1	0	1	85	1	2	0	1	0	0	1	1	0	1	0	0	0	0	0	55.6	1	0.09	59	0	1	0	0	1	0	0	0	1	0	0
147	2	0	0	0	75	1	2	0	1	1	1	1	1	1	0	1	1	1	0	0	49.6	0	0.08	216	1	1	0	1	0	0	0	0	2	1	0
148	2	2	0	0	94	0	1	0	1	0	0	1	0	0	0	0	0	0	0	0	68.6	0	0.01	8	0	0	0	0	0	0	0	0	0	0	0
149	2	2	1	1	91	1	2	1	1	0	1	1	1	0	1	0	0	0	0	0	73.6	1	0.09	12.9	0	1	0	0	0	0	0	0	0	0	0
150	2	0	0	0	90	0	2	0	1	0	1	1	1	1	1	1	1	1	1	0	NR	1	0.7	3.9	0	1	1	1	1		0	1	0	0	0
151	2	0	0	0	86	1	2	0	1	1	1	1	1	0	1	1	1	0	1	0	NR	1	0.22	51	0	1	1	1	1		0	0	1	0	0
152	2	0	0	1	90	0	2	0	1	0	1	1	1	0	1	1	1	0	0	0	55.7	1	0.76	117	0	1	0	1	1	0	0	1	2	1	0
153	2	2	0	0	81	1	2	1	1	0	1	1	1	0	0	1	0	0	0	0	NR	0	0.01	5.1	0	0	0	0	0		0	0	0	1	0
154	2	2	0	0	88	0	1	0	1	0	0	1	1	0	0	1	1	0	0	0	86.5	1	0.17	107	0	0	0	0	0	0	1	0	2	0	0
155	2	2	0	0	85	1	2	0	1	0	1	1	0	0	0	0	0	0	0	0.4	66.5	1	0.01	1	0	0	0	0	0	0	0	0	0	0	0
156	2	2	0	0	82	0	1	0	0	0	1	1	0	0	0	0	0	0	0	0	78.7	0	0.01	74.7	0	0	0	0	0	0	1	0	1	0	0
157	2	2	0	0	76	1	1	0	1	0	0	0	1	0	1	1	1	0	0	1.5	91	1	0.06	22	0	1	0	1	1	0	1	0	0	0	0
158	2	2	1	1	76	0	2	1	1	1	1	1	1	1	1	0	0	0	0	0.6	68	1	0.04	15.4	0	0	0	0	0	0	0	0	0	0	0
159	1	2			82	1	1	1	1	1	1	1		0	1		1	1				1	0.07	10	0	0	0	0	0	0	1	0	0	0	0
160	1	2			85	1	1	0	1	0	0	1		1	1		1	1				0	0.1	71.1	0	0	0	0	0	1	0	0	1	0	0
161	1	2			82	1	1	1	1	1	0	1		0	1		0	1				0	0.09	28.6	0	0	0	0	0	0	1	0	0	0	0
162	1	2			84	1	1	0	1	0	1	1		0	1		0	1				0	0.13	2.4	0	0	0	0	0	0	0	0	0	0	0
163	1	2			87	1	1	0	1	0	0	1		1	1		0	1				1	0.22	87.8	0	0	0	1	0	0	0	0	1	0	0
164	1	2			80	1	1	0	1	0	0	1		0	1		0	1				1	0.08	52.1	0	1	0	0	0	0	0	0	1	0	0
165	1	2			87	1	1	0	1	0	1	0		1	1		1	1				1	0.1	76.8	0	1	0	0	0	1	0	0	1	1	1
166	1	2			75	1	1	0	1	0	1	0		1	1		1	1				0	0.25	93	0	1	0	1	0	1	0	1	1	1	1
167	1	2			84	0	1	0	1	0	0	1		1	1		0	0				1	0.24	221	0	1	0	1	0	1	0	0	2	0	0
168	1	2			85	0	2	1	1	0	0	1		0	1		0	1				1	0.38	217	0	1	0	1	0	0	1	1	2	1	0
169	1	2			88	1	1	1	1	0	0	1		1	1		0	1				0	0.05	18.6	0	1	0	0	0	1	0	0	0	0	0
170	1	2			79	0	1	0	0	0	0	0		0	1		0	1				1	0.37	263	0	1	0	1	0	0	0	1	2	0	0
171	1	2			72	0	1	0	1	1	1	1		1	1		1	1				1	0.28	70.1	0	1	0	1	0	1	1	1	1	1	1
172	1	2			86	0	1	0	1	0	1	0		0	1		0	1				1	0.14	84.7	0	0	0	1	0	0	0	0	1	0	0
173	1	2			80	0	1	0	1	1	0	1		1	1		1	1				1	0.13	78.2	0	0	0	1	0	1	0	0	1	0	0
174	1	2			87	0	1	0	1	0	0	0		1	1		0	1				0	0.08	18	0	0	0	0	0	0	0	0	0	0	0
175	1	2			85	0	1	1	1	0	0	1		1	1		1	1				1	0.17	56.3	0	1	0	0	0	1	0	0	1	0	0
176	1	2			85	0	1	0	1	0	0	0		1	1		1	1				1	0.54	293	1	1	1	0	0	1	0	1	2	1	1
177	1	2			80	0	1	0	1	1	1	1		0	1		1	1				0	0.22	168	0	0	0	0	0	0	0	0	2	1	0
178	1	2			88	0	2	0	1	0	0	1		1	1		0	1				1	1.03	156	0	1	0	1	0	1	0	1	2	0	0
179	1	2			79	0	1		1	1	0	1		1	1		0	1				1	0.23	73.4	0	1	1	1	0	0	1	0	1	0	0
180	1	2			80	0	2	0	0	0	1	0		1	1		1	1				1	0.35	122	0	0	0	1	0	0	0	1	2	1	1
181	1	2			87	1	1	1	1	0	0	1		0	0		0	0				0	0.06	3.3	0	0	0	0	0	0	0	0	0	0	0
182	1	2			79	1	1	0	0	0	0	1		0	0		1	0				0	0.08	28	0	0	0	0	0	0	0	0	0	0	0
183	1	2			96	1	1	0	0	1	0	0		1	0		1	1				1	0.24	140	0	0	0	0	0	1	0	0	2	0	0
184	1	2			78	1	1	0	1	0	0	1		1	0		0	1				0	0.12	91	0	1	0	1	0	0	0	0	1	0	0
185	1	2			92	1	1	0	1	0	0	0		0	0		0	0				1	0.01	1	0	0	0	0	0	0	0	0	0	0	0
186	1	2			78	0	1	0	1	0	0	0		1	0		1	0				0	0.07	7.8	0	0	0	1	0	0	0	0	0	0	0
187	1	2			89	0	1	1	1	0	0	1		1	0		1	1				0	0.19	63.6	0	0	0	0	0	0	0	0	1	1	0
188	1	2			78	0	1	0	1	0	0	1		1	0		1	0				1	0	28	0	0	0	0	0	1	0	0	0	0	0
189	1	2			84	0	2	0	0	0	1	0		0	0		0	0				0	0.12	13	0	0	0	0	0	0	0	0	0	1	0
190	1	2			80	0	1	0	1	0	1	1		1	0		0	1				1	0.02	48.9	0	1	0	1	0	0	0	0	0	0	0
191	1	1			82	1	2	1	1	0	1	1		0	1		1	1				1	0.12	5.4	0	0	0	1	0	0	1	0	0	0	0
192	1	1			90	1	2	0	1	0	0	1		1	1		0	1				1	0.05	84.9	0	0	0	0	0	0	0	0	1	0	0
193	1	1			83	1	1	0	1	1	0	0		1	1		1	1				0	0.08	34.1	0	1	0	0	0	1	0	0	0	1	0
194	1	1			81	1	1	1	1	1	0	1		1	1		1	1				1	0.11	99	0	1	1	1	0	1	1	0	1	1	0
195	1	1			86	1	1	0	1	0	1	1		1	1		1	1				1	0.08	51.1	0	0	0	0	0	0	0	0	1	0	0
196	1	1			90	1	1	0	1	0	0	0		1	1		1	1				1	0.37	435	1	1	0	0	0	0	1	1	2	1	1
197	1	1			85	0	1	0	1	0	0	1		1	1		1	1				1	0.8	376	1	1	0	0	0	1	0	1	2	1	1
198	1	1			83	0	1	0	0	1	1	0		1	1		1	1				1	0.09	160	0	1	1	1	0	1	1	0	2	0	0
199	1	1			87	1	2	0	1	0	1	1		1	1		1	1				0	1.28	372	0	1	0	1	0	1	0	1	2	1	0
200	1	1			86	1	1	0	0	0	1	0		0	0		0	1				0	0.04	1.7	0	0	0	1	0	0	0	0	0	0	0
201	1	1			86	1	1	0	1	0	0	0		1	0		1	1				1	0.15	57.6	0	1	0	1	0	1	0	0	1	1	0
202	1	1			92	1	1	0	1	0	0	0		0	0		1	1				0	4.15	30	1	0	0	1	0	1	0	1	0	1	1
203	1	1			77	1	1	0	1	0	1	1		0	0		1	1				0	98.1	99.9	0	0	0	1	0	1	0	1	1	1	0
204	1	1			94	1	1	1	1	1	0	1		1	0		0	1				0	0.74	119	0	0	0	1	0	1	0	1	2	0	0
205	1	1			79	0	2	0	0	0	1	0		0	0		0	0				0	0.07	4.2	1	0	0	0	0	0	0	0	0	1	0
206	1	0			89	1	2	1	1	0	1	0		1	1		1	0				1	0.16	114	0	1	1	0	0	0	0	0	2	1	1
207	1	0			82	1	1	0	1	0	0	1		1	1		1	1				1	1.63	306	0	1	1	1	0	0	0	1	2	1	0
208	1	0			79	1	2	0	1	0	1	1		1	1		1	1				0	0.14	139	0	1	1	1	0	0	0	0	2	1	0
209	1	0			83	1	2	0	1	0	0	1		1	1		1	1				1	0.19	54	0	1	1	1	0	1	0	0	1	1	0
210	1	0			91	1	1	0	1	0	1	0		1	1		1	1				1	1.12	61.1	1	1	0	1	0	0	1	1	1	1	1
211	1	0			88	1	2	0	1	0	1	0		1	1		1	1				1	2.18	106	1	1	1	1	0	1	0	1	2	1	1
212	1	0			64	1	2	0	1	1	0	0		1	1		1	1				1	0.14	169	0	1	1	1	0	1	0	0	2	1	0
213	1	0			96	1	2	1	1	1	1	1		0	1		1	1				1	0.5	250	1	1	1	0	0	1	0	1	2	1	0
214	1	0			80	0	1	0	0	0	0	0		1	1		1	1				1	0.48	359	1	1	1	1	0	1	0	1	2	0	0
215	1	0			63	0	1	0	0	0	1	0		1	1		1	1				1	0.39	222	0	1	1	1	0	0	0	1	2	1	1
216	1	0			95	0	2	0	1	0	0	1		1	1		1	1				1	1.87	227	0	1	1	1	0	0	0	1	2	1	1
217	1	0			81	0	1	1	1	0	1	1		0	1		1	1				1	0.43	141	0	1	1	1	0	0	0	1	2	1	0
218	1	0			89	0	2	0	1	0	0	1		1	1		0	1				1	0.23	129	1	1	1	1	0	0	0	0	2	1	0
219	1	0			79	0	2	0	1	0	0	1		1	1		1	1				1	1.7	371	0	1	1	1	0	0	1	1	2	1	1
220	1	0			73	0	1	1	1	0	1	1		1	1		1	1				1	0.2	87.2	0	1	1	0	0	0	1	0	1	1	0
221	1	0			90	0	2	0	0	0	1	0		1	1		1	1				1	0.71	79.2	0	1	0	0	0	0	0	1	1	1	1
222	1	0			86	0	2	0	1	0	1	1		1	1		1	1				1	0.55	276	0	1	1	1	0	0	0	1	2	1	0
223	1	0			84	0	1	0	1	1	1	1		1	1		0	1				1	0.59	113	0	1	0	1	0	0	0	1	2	1	0
224	1	0			82	0	2	0	1	1	1	1		1	1		0	1				1	0.12	41.4	1	1	1	0	0	0	0	0	0	1	0
225	1	2			87	0	2	1	0	0	0	1		1	1		0	1				1	0.16	102	0	1	0	1	0	1	0	0	2	0	0
226	1	0			94	0	2	0	1	0	0	1		1	1		0	1				0	1.16	170	1	1	1	1	0	0	0	1	2	1	0
227	1	1			80	0	1	0	1	0	0	1		1	1		1	1				1	0.09	157	0	1	0	0	0	0	0	0	2	0	0
228	1	0			89	0	2	0	1	0	1	0		1	1		1	1				1	0.45	285	1	1	1	1	0	0	0	1	2	1	0
229	1	0			95	0	1	0	1	1	0	0		1	1		0	1				1	0.08	126	0	1	1	1	0	0	0	0	2	1	0
230	1	0			94	0	2	0	1	0	0	1		1	1		1	1				1	0.07	91.5	0	1	0	1	0	0	0	0	1	1	0
231	1	0			85	0	1	0	1	0	0	1		1	1		1	1				1	0.14	202	1	1	1	1	0	0	0	0	2	1	1
232	1	0			91	0	2	0	0	0	1	0		1	1		1	1				1	0.22	144	1	1	1	1	0	1	0	0	2	1	1
233	1	0			72	0	2	1	1	0	1	1		1	0		1	1				0	0.35	267	0	1	0	1	0	0	0	1	2	1	0
234	2	0	0	0	76	1	1	0	1	0	1	1	1	1	1	1	1	0	1	7	56.7	1	11.4	81.8	1	1	1	1	1	1	0	1	1	1	1
235	2	0	2	0	94	1	2	0	0	0	1	1	1	0	1	1	1	0	1	2.3	47	1	0.09	155	1	1	0	0	1	1	0	0	2	1	0
236	2	1	0	0	83	1	2	0	1	1	1	1	1	1	1	1	1	1	1	5	72	1	0.12	123	0	0	0	0	0	1	1	0	2	1	0
237	2	2	0	0	73	0	1	0	0	0	0	1	1	1	1	0	0	1	1	5.7	101	1	0.48	218	0	1	0	1	1	1	1	1	2	0	0
238	2	2	0	1	81	1	1	0	1	0	0	1	1	0	0	1	1	1	0	0	56.8	0	0.17	9.8	0	0	0	0	0	0	0	0	0	0	0
239	2	2	1	1	85	1	1	0	1	0	1	1	0	0	0	0	0	0	0	0	55.5	0	0.03	6	0	0	0	0	0	0	0	0	0	0	0
240	2	1	0	0	91	1	2	0	0	0	1	1	1	1	1	1	1	0	0	1	50	0	0.11	11	0	1	0	0	0	0	0	0	0	1	0
241	2	2	0	0	87	1	2	0	0	0	1	1	1	0	0	1	1	0	0	0.3	57.2	1	0.01	1.9	0	0	0	0	0	0	0	0	0	0	0
242	2	2	0	1	80	1	1	0	0	0	0	1	0	0	0	0	0	0	0	2.3	58.5	0	0.01	66	0	0	0	0	0	1	0	0	1	0	0
243	2	1	1	1	59	1	2	0	1	1	1	1	1	0	0	1	1	0	0	5	44	0	0.17	34	0	0	0	0	0	1	0	0	0	1	0
244	2	0	0	1	81	1	2	0	1	0	1	1	1	1	1	1	1	0	1	1.8	75.5	1	0.83	92	1	1	1	1	1	0	1	1	1	1	0
245	2	2	1	1	72	1	1	0	1	0	1	1	0	0	0	0	0	0	0	0	78	1	0.05	11.7	0	0	0	0	0	0	1	0	0	0	0
246	2	0	2	0	86	0	2	0	1	0	1	1	1	0	1	1	1	0	0	0	NR	1	0.24	98	0	1	0	1	1		0	0	1	1	1
247	2	0	1	1	83	1	2	0	1	1	1	1	1	1	0	1	1	1	0	2.5	63	0	0.17	55	1	1	0	1	0	1	0	0	1	0	1
248	2	0	0	1	89	1	2	0	0	1	1	1	1	1	1	1	1	0	1	4.8	50.3	1	0.19	118	0	1	1	0	1	1	0	0	2	1	1
249	2	0	1	1	78	0	2	1	1	1	1	1	1	1	1	1	1	1	0	0	77	1	0.79	279	0	1	1	1	0	0	0	1	2	0	0
250	2	1	0	1	87	1	2	0	1	0	1	0	1	0	0	0	0	1	0	0	68.3	1	0.05	8.7	0	0	0	0	0	0	1	0	0	0	0
251	2	1	0	1	88	1	2	0	1	0	1	1	1	1	1	0	1	1	1	0	68.4	1	0.27	52.4	0	1	0	1	0	0	0	1	1	0	0
252	2	0	0	1	79	0	2	0	1	1	1	1	1	1	1	0	0	1	0	0	79	1	0.16	129	1	1	0	1	1	0	0	0	2	0	0
253	2	0	1	1	73	1	1	0	1	1	0	1	1	0	1	1	1	1	1	0	51.5	1	8.2	202	1	1	0	1	1	0	0	1	2	1	1
254	2	0	0	0	81	1	2	0	1	1	0	1	1	1	1	0	0	0	0	0	72	0	0.07	200	0	1	0	1	1	0	0	0	2	0	0
255	2	0	0	0	93	1	2	0	0	0	1	0	1	1	1	1	1	1	1	1	61.4	1	8.55	180	1	1	0	1	1	0	0	1	2	1	1
256	2	0	0	0	96	0	1	0	1	0	0	0	1	0	0	1	1	0	1	2.5	72.5	1	0.19	153	0	0	0	0	0	1	0	0	2	1	1
257	2	0	0	0	80	0	1	1	0	0	0	1	1	0	0	1	1	1	1	6	108.3	1	0.28	99	0	1	0	1	1	1	1	1	1	1	0
258	2	1	0	0	70	1	2	1	1	1	1	1	0	1	0	0	0	0	0	2.9	98.8	0	0.12	54	0	0	0	0	0	0	1	0	1	0	0
259	2	1	0	0	82	1	2	0	1	0	1	1	1	0	0	1	1	0	0	2.6	47.1	0	0.14	63.5	0	0	0	0	0	1	0	0	1	1	0
260	2	1	0	0	82	0	2	0	1	0	1	1	1	0	0	1	1	0	0	2.6	47.1	0	0.14	63.5	0	0	0	0	0	1	0	0	1	0	1
261	2	1	0	0	83	1	2	0	1	0	1	0	1	1	1	0	0	0	0	1	57.5	1	0.15	29.7	0	1	0	1	1	0	0	0	0	0	0
262	2	1	0	0	91	1	2	0	1	0	1	1	1	1	1	1	0	0	0	0	52.6	0	12.2	259	1	1	0	1	1	0	0	1	2	1	1
263	2	1	0	0	81	1	1	1	0	0	0	1	1	1	1	1	1	0	1	7.3	55.8	1	0.75	231	0	1	1	1	1	1	0	1	2	0	1
264	2	1	0	0	92	1	1	0	1	0	0	1	1	1	1	0	0	1	1	2.5	57.1	1	20	180	0	0	0	1	0	1	0	1	2	0	0
265	2	2	0	0	81	1	2	0	0	0	0	0	0	0	0	0	0	0	0	0	60.7	0	0.04	72.3	0	0	0	0	0	0	0	0	1	0	0
266	2	2	0	0	80	1	1	0	1	0	0	1	1	0	0	0	0	0	0	0	62.5	0	0.05	1.3	0	0	0	0	0	0	0	0	0	0	0
267	2	2	0	0	81	1	1	0	1	0	1	1	1	0	0	1	1	0	0	8	77.5	0	0.94	76	0	0	0	1	0	1	1	1	1	0	0
268	2	2	2	0	82	1	2	1	1	0	1	1	1	1	1	1	1	0	1	4.5	61.9	1	0.18	55	0	1	0	1	1	1	0	0	1	1	0
269	2	0	0	1	94	1	1	0	1	0	0	1	1	0	1	1	1	1	1	3	66.3	1	0.32	250	0	1	1	1	1	1	0	1	2	0	1
270	2	1	0	1	88	1	1	1	1	0	0	1	1	0	0	1	0	0	0	0	68	0	0.03	1	0	0	0	0	0	0	0	0	0	0	0
271	2	1	0	1	77	1	1	0	1	0	0	1	0	0	0	0	0	0	0	2.9	108.9	1	0.07	3.2	0	0	0	0	0	0	1	0	0	0	0
272	2	1	0	1	78	1	1	1	1	0	1	1	1	0	1	1	1	0	0	0	Nr	0	0.4	107	1	1	0	1	0		0	1	2	0	0
273	2	1	1	1	83	1	2	0	1	0	1	0	1	1	1	1	1	0	0	7	70	0	0.44	200	0	1	0	1	1	1	0	1	2	0	0
274	2	0	0	0	76	0	2	0	1	1	1	1	1	1	1	1	1	0	0	0	57.6	1	1.07	142	0	1	0	1	1	0	0	1	2	1	1
275	2	0	0	0	81	0	2	0	0	0	0	1	1	0	1	1	1	0	1	4.5	67	1	1.3	121	1	0	0	0	1	1	0	1	2	1	1
276	2	1	0	0	92	0	2	0	1	0	1	1	1	0	0	1	0	0	0	0	78.1	0	0.05	5.9	0	0	0	0	0	0	0	0	0	1	0
277	2	1	0	0	73	0	2	1	1	0	1	0	1	0	1	1	1	0	0	1.5	72	0	0.08	59.4	1	0	0	0	1	0	0	0	1	0	0
278	2	1	0	0	76	0	2	0	0	0	0	0	1	1	1	1	1	1	0	2.3	68.3	1	0.13	131	0	1	0	1	1	1	0	0	2	0	1
279	2	1	0	0	80	0	2	0	0	0	1	0	1	1	1	1	1	0	1	1	47.3	1	13	53	0	0	0	1	0	0	0	1	1	1	1
280	2	1	0	0	88	0	1	0	0	0	1	0	1	1	0	0	0	1	0	2.1	73.2	1	0.19	51.2	0	0	0	1	1	0	0	0	1	0	0
281	2	1	0	0	80	0	1	0	1	1	1	1	1	1	1	1	0	1	1	0	86.5	1	0.25	194	1	1	0	1	1	0	1	1	2	1	1
282	2	1	0	0	94	0	1	0	0	0	0	1	1	0	0	1	1	1	0	0.8	65.8	0	0.46	73.6	0	0	0	0	0	0	0	1	1	0	0
283	2	1	0	0	93	0	1	0	1	0	1	1	1	0	0	1	0	0	0	2.2	81.3	0	4.55	214	1	0	0	1	0	0	0	1	2	1	0
284	2	2	0	0	77	0	1	1	1	1	0	1	1	0	1	1	1	0	1	2	96.8	1	0.25	65.6	0	1	0	0	1	0	1	1	1	0	0
285	2	2	0	0	79	0	1	1	1	1	1	1	1	0	1	1	0	0	0	4.1	118.3	1	0.26	195	0	1	0	1	1	1	1	1	2	0	0
286	2	2	0	0	77	0	1	0	1	0	0	1	1	1	1	0	0	0	0	0	84.5	1	0.72	116	0	1	0	1	1	0	1	1	2	0	0
287	2	0	2	0	88	0	2	0	0	0	1	0	1	0	0	1	1	1	0	0	Nr	0	3.6	126	1	0	0	0	0		0	1	2	1	1
288	2	0	0	1	76	0	1	0	1	0	0	1	1	1	1	1	1	1	1	6	116	1	0.38	114	1	1	1	1	1	1	1	1	2	1	1
289	2	1	0	1	88	0	2	0	1	0	1	1	1	1	1	0	0	0	0	3.5	63.5	1	0.56	154	0	0	0	0	0	1	0	1	2	0	0
290	2	0	1	1	73	0	2	1	1	0	1	1	1	0	1	1	1	0	1	2.1	63.2	1	0.83	186	1	1	1	1	0	1	0	1	2	1	0
291	2	1	1	1	85	0	2	0	1	0	1	1	1	0	1	1	0	0	0	0	77.3	1	0.03	13.4	0	0	0	0	0	0	0	0	0	1	0
292	2	1	1	1	81	0	2	1	1	0	0	1	1	1	0	0	0	0	0	0	87.9	1	0.09	62.5	0	1	0	1	1	0	1	0	1	0	0
293	2	2	1	1	93	0	2	0	0	0	1	1	1	0	0	1	1	1	0	3.2	63.1	1	0.04	43.7	1	0	0	0	0	1	0	0	0	1	1
294	2	2	1	1	79	0	2	0	0	0	1	1	1	1	1	0	1	1	0	6.4	68.4	1	0.56	154	0	1	0	0	0	1	0	1	2	0	0
Total		0	0	0		0	0	0	0	0	0	0	0	0	0	0	0	0	0						0	0	0	0	0	0	0	0	0	0	0
294		0.289116	0.808219	0.712329		0.493197	0.00680272	0.761092	0.221088	0.751701	0.462585	0.204082	0.0776256	0.418367	0.343537	0.406393	0.329932	0.496599	0.666667						0.809524	0.418367	0.758503	0.42517	0.608844	0.623693	0.77551	0.595238	0.251701	0.571429	0.778912
		1	1	1		1	1	1	1	1	1	1	1	1	1	1	1	1	1						1	1	1	1	1	1	1	1	1	1	1
		0.329932	0.118721	0.287671		0.506803	0.527211	0.238908	0.778912	0.248299	0.537415	0.795918	0.922374	0.581633	0.656463	0.593607	0.670068	0.503401	0.333333						0.190476	0.581633	0.241497	0.57483	0.391156	0.376307	0.22449	0.404762	0.323129	0.428571	0.221088
		2	2	2		2	2	2	2	2	2	2	2	2	2	2	2	2	2						2	2	2	2	2	2	2	2	2	2	2
		0.380952	0.0730594	0		0	0.465986	0	0	0	0	0	0	0	0	0	0	0	0						0	0	0	0	0	0	0	0	0.42517	0	0
		NR	NR	NR		NR	NR	NR	NR	NR	NR	NR	NR	NR	NR	NR	NR	NR	NR						NR	NR	NR	NR	NR	NR	NR	NR	NR	NR	NR
		0	75	75		0	0	1	0	0	0	0	75	0	0	75	0	0	75						0	0	0	0	0	7	0	0	0	0	0
		1	1	1		1	1	1	1	1	1	1	1	1	1	1	1	1	1						1	1	1	1	1	1	1	1	1	1	1
	2
	2
	2
	2
	2
	2

## Sheet: TCD
Nb de patients, durée moyenne hospitalisation, âge moyen selon évolution à 30 jours
Vague	(Tous)								Vague	1
Evolution à 30 j2	Evolution à 30 j	Nombre de Nom	Moyenne de Durée hospit°	Moyenne de Age					Evolution à 30 j2	Evolution à 30 j	Nombre de Nom	Moyenne de Durée hospit°	Moyenne de Age			Répartition selon évolution à 30 j
Décès		90	12.0889	84.4556					Décès		31	12.9355	83.9677		Décès	0.352273
	Décès	90	12.0889	84.4556						Décès	31	12.9355	83.9677
Survivants		218	15.7189	82.789					Survivants		57	18.3158	83		Survivants	0.647727
	Réa Ger	106	17.7524	82.3491						Réa Ger	25	23.64	82.8		Réa Ger	0.284091
	Retour domicile	112	13.8125	83.2054						Retour domicile	32	14.1562	83.1562		Retour domicile	0.363636
(vide)									Total général		88	16.4205	83.3409
	(vide)
Total général		308	14.6547	83.276
Répartition par provenance, selon évolution à 30 jours :
Vague	2								Vague	1
Nombre de Nom		Provenance							Nombre de Nom		Provenance
Evolution à 30 j2	Evolution à 30 j	Domicile	EMS	Hôpital	Total général				Evolution à 30 j2	Evolution à 30 j	(vide)	Total général
Décès		0.79661	0.101695	0.101695	1				Décès		1	1
	Décès	0.79661	0.101695	0.101695	1					Décès	1	1
Survivants		0.813665	0.0621118	0.124224	1				Survivants		1	1
	Réa Ger	0.814815	0.0493827	0.135802	1					Réa Ger	1	1
	Retour domicile	0.8125	0.075	0.1125	1					Retour domicile	1	1
Total général		0.809091	0.0727273	0.118182	1				Total général		1	1
Répartition par lieu de contamination, selon évolution à 30 jours :
Vague	2								Vague	1
Nombre de Nom		Lieu de contamination							Nombre de Nom		Lieu de contamination
Evolution à 30 j2	Evolution à 30 j	Domicile	Hôpital	Total général					Evolution à 30 j2	Evolution à 30 j	(vide)	Total général
Décès		0.627119	0.372881	1					Décès		1	1
	Décès	0.627119	0.372881	1						Décès	1	1
Survivants		0.701863	0.298137	1					Survivants		1	1
	Réa Ger	0.62963	0.37037	1						Réa Ger	1	1
	Retour domicile	0.775	0.225	1						Retour domicile	1	1
Total général		0.681818	0.318182	1					Total général		1	1
Répartition par sexe, selon évolution à 30 jours :
Vague	2								Vague	1
Nombre de Nom		Sexe							Nombre de Nom		Sexe
Evolution à 30 j2	Evolution à 30 j	F	M	Total général					Evolution à 30 j2	Evolution à 30 j	F	M	Total général
Décès		0.542373	0.457627	1					Décès		0.258065	0.741935	1
	Décès	0.542373	0.457627	1						Décès	0.258065	0.741935	1
Survivants		0.565217	0.434783	1					Survivants		0.526316	0.473684	1
	Réa Ger	0.506173	0.493827	1						Réa Ger	0.68	0.32	1
	Retour domicile	0.625	0.375	1						Retour domicile	0.40625	0.59375	1
Total général		0.559091	0.440909	1					Total général		0.431818	0.568182	1
% de patients vulnérables, dépendants, robustes, selon évolution à 30 jours :									% de patients vulnérables, dépendants, robustes, selon évolution à 30 jours :
Vague	2								Vague	1
Nombre de Nom		Catégorie							Nombre de Nom		Catégorie
Evolution à 30 j2	Evolution à 30 j	Dépendant	Robuste	Vulnérable	Total général				Evolution à 30 j2	Evolution à 30 j	Robuste	Vulnérable	Fragile	Total général
Décès		0.627119	0	0.372881	1				Décès		0	0.419355	0.580645	1
	Décès	0.627119	0	0.372881	1					Décès	0	0.419355	0.580645	1
Survivants		0.459627	0.0621118	0.478261	1				Survivants		0.0175439	0.842105	0.140351	1
	Réa Ger	0.592593	0.037037	0.37037	1					Réa Ger	0.04	0.8	0.16	1
	Retour domicile	0.325	0.0875	0.5875	1					Retour domicile	0	0.875	0.125	1
Total général		0.504545	0.0454545	0.45	1				Total général		0.0113636	0.693182	0.295455	1
Vague	2								Vague	1
Nombre de Nom		Diabète							Nombre de Nom		Diabète
Evolution à 30 j2	Evolution à 30 j	N	O	Total général					Evolution à 30 j2	Evolution à 30 j	N	O	(vide)	Total général
Décès		0.847458	0.152542	1					Décès		0.774194	0.193548	0.0322581	1
	Décès	0.847458	0.152542	1						Décès	0.774194	0.193548	0.0322581	1
Survivants		0.720497	0.279503	1					Survivants		0.736842	0.245614	0.0175439	1
	Réa Ger	0.740741	0.259259	1						Réa Ger	0.72	0.28	0	1
	Retour domicile	0.7	0.3	1						Retour domicile	0.75	0.21875	0.03125	1
Total général		0.754545	0.245455	1					Total général		0.75	0.227273	0.0227273	1
Vague	2								Vague	1
Nombre de Nom		HTA							Nombre de Nom		HTA
Evolution à 30 j2	Evolution à 30 j	N	O	Total général					Evolution à 30 j2	Evolution à 30 j	N	O	Total général
Décès		0.220339	0.779661	1					Décès		0.16129	0.83871	1
	Décès	0.220339	0.779661	1						Décès	0.16129	0.83871	1
Survivants		0.242236	0.757764	1					Survivants		0.192982	0.807018	1
	Réa Ger	0.259259	0.740741	1						Réa Ger	0.24	0.76	1
	Retour domicile	0.225	0.775	1						Retour domicile	0.15625	0.84375	1
Total général		0.236364	0.763636	1					Total général		0.181818	0.818182	1
Vague	2								Vague	1
Nombre de Nom		Insuf respi chronique							Nombre de Nom		Insuf respi chronique
Evolution à 30 j2	Evolution à 30 j	N	O	Total général					Evolution à 30 j2	Evolution à 30 j	N	O	Total général
Décès		0.661017	0.338983	1					Décès		0.806452	0.193548	1
	Décès	0.661017	0.338983	1						Décès	0.806452	0.193548	1
Survivants		0.770186	0.229814	1					Survivants		0.736842	0.263158	1
	Réa Ger	0.777778	0.222222	1						Réa Ger	0.68	0.32	1
	Retour domicile	0.7625	0.2375	1						Retour domicile	0.78125	0.21875	1
Total général		0.740909	0.259091	1					Total général		0.761364	0.238636	1
Vague	2								Vague	1
Nombre de Nom		Troubles cognitifs							Nombre de Nom		Troubles cognitifs
Evolution à 30 j2	Evolution à 30 j	N	O	Total général					Evolution à 30 j2	Evolution à 30 j	N	O	Total général
Décès		0.389831	0.610169	1					Décès		0.483871	0.516129	1
	Décès	0.389831	0.610169	1						Décès	0.483871	0.516129	1
Survivants		0.440994	0.559006	1					Survivants		0.649123	0.350877	1
	Réa Ger	0.358025	0.641975	1						Réa Ger	0.6	0.4	1
	Retour domicile	0.525	0.475	1						Retour domicile	0.6875	0.3125	1
Total général		0.427273	0.572727	1					Total général		0.590909	0.409091	1
Vague	2								Vague	1
Nombre de Nom		Maladie cardio vasculaire							Nombre de Nom		Maladie cardio vasculaire
Evolution à 30 j2	Evolution à 30 j	N	O	Total général					Evolution à 30 j2	Evolution à 30 j	N	O	Total général
Décès		0.118644	0.881356	1					Décès		0.354839	0.645161	1
	Décès	0.118644	0.881356	1						Décès	0.354839	0.645161	1
Survivants		0.15528	0.84472	1					Survivants		0.403509	0.596491	1
	Réa Ger	0.197531	0.802469	1						Réa Ger	0.48	0.52	1
	Retour domicile	0.1125	0.8875	1						Retour domicile	0.34375	0.65625	1
Total général		0.145455	0.854545	1					Total général		0.386364	0.613636	1
Vague	2								Vague	1
Nombre de Nom		SY							Nombre de Nom		SY
Evolution à 30 j2	Evolution à 30 j	N	O	Total général					Evolution à 30 j2	Evolution à 30 j	(vide)	Total général
Décès		0.0169492	0.983051	1					Décès		1	1
	Décès	0.0169492	0.983051	1						Décès	1	1
Survivants		0.0993789	0.900621	1					Survivants		1	1
	Réa Ger	0.0493827	0.950617	1						Réa Ger	1	1
	Retour domicile	0.15	0.85	1						Retour domicile	1	1
Total général		0.0772727	0.922727	1					Total général		1	1
% de patients ayant eu de la fièvre, selon évolution à 30 jours :
Vague	2								Vague	1
Nombre de Nom		Fièvre							Nombre de Nom		Fièvre
Evolution à 30 j2	Evolution à 30 j	N	O	Total général					Evolution à 30 j2	Evolution à 30 j	N	O	Total général
Décès		0.372881	0.627119	1					Décès		0.0967742	0.903226	1
	Décès	0.372881	0.627119	1						Décès	0.0967742	0.903226	1
Survivants		0.515528	0.484472	1					Survivants		0.368421	0.631579	1
	Réa Ger	0.444444	0.555556	1						Réa Ger	0.36	0.64	1
	Retour domicile	0.5875	0.4125	1						Retour domicile	0.375	0.625	1
Total général		0.477273	0.522727	1					Total général		0.272727	0.727273	1
Vague	2								Vague	1
Nombre de Nom		Symptômes respiratoires							Nombre de Nom		Symptômes respiratoires
Evolution à 30 j2	Evolution à 30 j	N	O	Total général					Evolution à 30 j2	Evolution à 30 j	N	O	Total général
Décès		0.220339	0.779661	1					Décès		0.0322581	0.967742	1
	Décès	0.220339	0.779661	1						Décès	0.0322581	0.967742	1
Survivants		0.440994	0.559006	1					Survivants		0.315789	0.684211	1
	Réa Ger	0.382716	0.617284	1						Réa Ger	0.32	0.68	1
	Retour domicile	0.5	0.5	1						Retour domicile	0.3125	0.6875	1
Total général		0.381818	0.618182	1					Total général		0.215909	0.784091	1
Vague	2
Nombre de Nom		Symptômes neurologiques
Evolution à 30 j2	Evolution à 30 j	N	O	Total général
Décès		0.186441	0.813559	1
	Décès	0.186441	0.813559	1
Survivants		0.484472	0.515528	1
	Réa Ger	0.419753	0.580247	1
	Retour domicile	0.55	0.45	1
Total général		0.404545	0.595455	1
Vague	2
Nombre de Nom		Anorexie
Evolution à 30 j2	Evolution à 30 j	N	O	Total général
Décès		0.152542	0.847458	1
	Décès	0.152542	0.847458	1
Survivants		0.391304	0.608696	1
	Réa Ger	0.320988	0.679012	1
	Retour domicile	0.4625	0.5375	1
Total général		0.327273	0.672727	1
Vague	2								Vague	1
Nombre de Nom		Autres symptômes							Nombre de Nom		Autres symptômes
Evolution à 30 j2	Evolution à 30 j	N	O	Total général					Evolution à 30 j2	Evolution à 30 j	N	O	Total général
Décès		0.627119	0.372881	1					Décès		0.0322581	0.967742	1
	Décès	0.627119	0.372881	1						Décès	0.0322581	0.967742	1
Survivants		0.621118	0.378882	1					Survivants		0.157895	0.842105	1
	Réa Ger	0.62963	0.37037	1						Réa Ger	0.08	0.92	1
	Retour domicile	0.6125	0.3875	1						Retour domicile	0.21875	0.78125	1
Total général		0.622727	0.377273	1					Total général		0.113636	0.886364	1
Vague	2								Vague	1
Nombre de Nom		Aggravation J7-J12							Nombre de Nom		Aggravation J7-J12
Evolution à 30 j2	Evolution à 30 j	N	O	Total général					Evolution à 30 j2	Evolution à 30 j	(vide)	Total général
Décès		0.355932	0.644068	1					Décès		1	1
	Décès	0.355932	0.644068	1						Décès	1	1
Survivants		0.782609	0.217391	1					Survivants		1	1
	Réa Ger	0.728395	0.271605	1						Réa Ger	1	1
	Retour domicile	0.8375	0.1625	1						Retour domicile	1	1
Total général		0.668182	0.331818	1					Total général		1	1
Vague	2								Vague	1
Nombre de Nom		Signes radio							Nombre de Nom		Signes radio
Evolution à 30 j2	Evolution à 30 j	N	O	Total général					Evolution à 30 j2	Evolution à 30 j	N	O	(vide)	Total général
Décès		0.169492	0.830508	1					Décès		0.0967742	0.806452	0.0967742	1
	Décès	0.169492	0.830508	1						Décès	0.0967742	0.806452	0.0967742	1
Survivants		0.409938	0.590062	1					Survivants		0.368421	0.631579	0	1
	Réa Ger	0.382716	0.617284	1						Réa Ger	0.32	0.68	0	1
	Retour domicile	0.4375	0.5625	1						Retour domicile	0.40625	0.59375	0	1
Total général		0.345455	0.654545	1					Total général		0.272727	0.693182	0.0340909	1
Vague	2
Nombre de Nom		Hypernatrémie
Evolution à 30 j2	Evolution à 30 j	N	O	Total général
Décès		0.59322	0.40678	1
	Décès	0.59322	0.40678	1
Survivants		0.89441	0.10559	1
	Réa Ger	0.839506	0.160494	1
	Retour domicile	0.95	0.05	1
Total général		0.813636	0.186364	1
Vague	2
Nombre de Nom		Désaturation
Evolution à 30 j2	Evolution à 30 j	N	O	Total général
Décès		0.186441	0.813559	1
	Décès	0.186441	0.813559	1
Survivants		0.540373	0.459627	1
	Réa Ger	0.444444	0.555556	1
	Retour domicile	0.6375	0.3625	1
Total général		0.445455	0.554545	1
Vague	2								Vague	1
Nombre de Nom		O2 dep max							Nombre de Nom		O2 dep max
Evolution à 30 j2	Evolution à 30 j	N	O	Total général					Evolution à 30 j2	Evolution à 30 j	N	O	(vide)	Total général
Décès		0.474576	0.525424	1					Décès		0.225806	0.741935	0.0322581	1
	Décès	0.474576	0.525424	1						Décès	0.225806	0.741935	0.0322581	1
Survivants		0.913043	0.0869565	1					Survivants		0.824561	0.175439	0	1
	Réa Ger	0.91358	0.0864198	1						Réa Ger	0.68	0.32	0	1
	Retour domicile	0.9125	0.0875	1						Retour domicile	0.9375	0.0625	0	1
Total général		0.795455	0.204545	1					Total général		0.613636	0.375	0.0113636	1
Vague	2								Vague	1
Nombre de Nom		ATB							Nombre de Nom		ATB
Evolution à 30 j2	Evolution à 30 j	N	O	Total général					Evolution à 30 j2	Evolution à 30 j	N	O	(vide)	Total général
Décès		0.220339	0.779661	1					Décès		0.193548	0.774194	0.0322581	1
	Décès	0.220339	0.779661	1						Décès	0.193548	0.774194	0.0322581	1
Survivants		0.515528	0.484472	1					Survivants		0.421053	0.578947	0	1
	Réa Ger	0.407407	0.592593	1						Réa Ger	0.28	0.72	0	1
	Retour domicile	0.625	0.375	1						Retour domicile	0.53125	0.46875	0	1
Total général		0.436364	0.563636	1					Total général		0.340909	0.647727	0.0113636	1
Vague	2
Nombre de Nom		CTC
Evolution à 30 j2	Evolution à 30 j	N	O	Total général
Décès		0.237288	0.762712	1
	Décès	0.237288	0.762712	1
Survivants		0.559006	0.440994	1
	Réa Ger	0.481481	0.518519	1
	Retour domicile	0.6375	0.3625	1
Total général		0.472727	0.527273	1
Vague	2								Vague	1
Nombre de Nom		OBéSITé							Nombre de Nom		OBéSITé
Evolution à 30 j2	Evolution à 30 j	N	O	Total général					Evolution à 30 j2	Evolution à 30 j	N	O	Total général
Décès		0.864407	0.135593	1					Décès		0.903226	0.0967742	1
	Décès	0.864407	0.135593	1						Décès	0.903226	0.0967742	1
Survivants		0.708075	0.291925	1					Survivants		0.789474	0.210526	1
	Réa Ger	0.728395	0.271605	1						Réa Ger	0.72	0.28	1
	Retour domicile	0.6875	0.3125	1						Retour domicile	0.84375	0.15625	1
Total général		0.75	0.25	1					Total général		0.829545	0.170455	1
Vague	2
Evolution à 30 j2	Evolution à 30 j	Moyenne de % perte de poids
Décès		0.0534532
	Décès	0.0534532
Survivants		0.0453282
	Réa Ger	0.0517307
	Retour domicile	0.037291
Total général		0.0470259
Vague	2
Evolution à 30 j2	Evolution à 30 j	Moyenne de CRP max
Décès		126.519
	Décès	126.519
Survivants		81.5718
	Réa Ger	93.2052
	Retour domicile	70.0837
Total général		93.7364
Vague	2								Vague	1
Evolution à 30 j2	Evolution à 30 j	Moyenne de PCT max							Evolution à 30 j2	Evolution à 30 j	Moyenne de PCT max
Décès		1.82068							Décès		0.846
	Décès	1.82068								Décès	0.846
Survivants		2.55037							Survivants		2.35887
	Réa Ger	4.68938								Réa Ger	4.7864
	Retour domicile	0.384625								Retour domicile	0.191429
Total général		2.35468							Total général		1.81205
